# Supplementary material for: A Retrospective Analysis of 10-Year Data Assessed the Diagnostic Accuracy and Efficacy of Cytogenomic Abnormalities in Current Prenatal and Pediatric Settings
Source: Front Genet. 2019 Nov 20;10:1162. doi: 10.3389/fgene.2019.01162 (PMC6902283; doi:10.3389/fgene.2019.01162)
Supplement: Supplementary file 2 [file Table_2.xlsx]

## Sheet: Sheet1
Table S2 Pathogenic copy number variants in prenatal cases
Type of pathogenic copy number variant	Case number	Sample type		Methods		Results (Cytogenetics)		Results (aCGH/hg19)
			Karyotype	FISH	aCGH	Karyotype	FISH	Result	Size	Break position
Recurrent genomic disorder	245715	AF	√	√	√	46,XY	ish del(22)(q11.21q11.21)(TBX1-,SHANK3+)	arr 22q11.21(18,661,724-21,505,417)x1	2.844 Mb	LCRA-D
	176716	AF	√	√	√	46,XX	nuc ish(TBX1x3,SHANK3x2)[50]	arr 22q11.21(18,706,001-21,809,009)x3	3.103 Mb	LCRA-D
	6412	AF	√	√	√	46,XX	nuc ish Xcen(DXZ1x2),Ycen(DYZ3x0),18cen(D18Z1x2); nuc ish 13q14(RB1x2),21q22(D21S259x2) ish 22q11.2(TUPLE1x2)[20]/nuc ish 22q11.2(TUPLE1x3)[43/50]	arr 22q11.21(18,894,635-20,209,433)x2-3	1.315 Mb	LCRA-B
	45016	AF	√	√	√	46,XY	nuc ish Xcen(DXZ1x1),Ycen(DYZ3x1),18cen(D18Z1x2) nuc ish 13q14(RB1x2),21q22(D21S259x2) ish del(22)(q11.21q11.21)(TBX1-,SHANK3+)[25]	arr 22q11.21(18,894,835-21,025,713)x1	2.131 Mb	LCRA-C
	186713	AF	√		√	46,XY		arr 22q11.21(21,081,260-21,440,514)x1	0.359 Mb	LCRC-D
	257817	AF	√	√	√	46,XX.	nuc ish Xcen(DXZ1x2),Ycen(DYZ3x0),18cen(D18Z1x2)[48/50] nuc ish 13q14(RB1x2),21q22(D21S259x2)[50], nuc ish(ABL1x2,BCRx3)[200]	arr 22q11.21q11.23(21,808,950-24,643,108)x3	2.834 Mb	?LCRE-F
	322917	CV	√	√	√	46,XY	ish del(22)(q11.21q11.21)(TBX1-,SHANK3+)	arr 22q11.21(18,661,724-21,505,417)x1	2.844 Mb	LCRA-D
	237715	CV	√		√	46,XY		arr 17p12(14,111,772-15,442,066)x1	1.330 Mb
	262410	AF	√		√	46,XY		arr16p13.11(14,968,655-16,267,450)x1	1.299 Mb
	212312	AF	√		√	46,XY		arr16p13.11(14,910,205-16,586,915)x1	1.677 Mb
	258513	AF	√	√	√	46,XY	ish del(16)(p13.11p13.11)(MYH11-,CBFB+)[10]	arr16p13.11(14,968,855-16,674,321)x1	1.705 Mb
	339316	CV	√		√	46,XY		arr 15q13.2q13.3(30,954,726-32,509,926)x1	1.555 Mb	BP4-5
	337016	CV	√		√	46,XX		arr 15q11.2(22,765,628-23,300,287)x3	0.535 Mb	BP1-2
	338217	CV	√		√	46,XX		arr 15q13.2q13.3(30,954,726-32,509,926)x3	1.555 Mb	BP4-5
	269312	AF	√		√	46,XX		arrXq28(154,118,643-154,560,375)x3	0.442 Mb
	296716	AF	√	√	√	46,XX	nuc ish Xcen(DXZ1x2),Ycen(DYZ3x0),18cen(D18Z1x2) nuc ish 13q14(RB1x2),21q22(D21S259x2) nuc ish(PAFAH1B1x1,RAI1x2)[25]	arr 17p13.3p13.2(1,078,112-3,566,410)x1	2.488 Mb
	291814	CV	√		√	46,XY		arr 17p13.3(1,130,776-1,279,570)x3	0.149 Mb
Subtelomeric pCNV
	90608	AF	√	√	√	46,XX,del(6)(q27)	ish subtel del(6)(q27)(pter+,qter-)	arr 6q27(166,007,406-170,968,009)x1	4.961 Mb
	253212	AF	√		√	46,XY		arr Yp11.32(434,094-609,369)x2	0.175 Mb
	716	CV	√	√	√	46,XX,del(4)(q34.3q34.3)	ish Xp22.31(STS,KAL1)x2[20]/nuc ish(STS,KAL1)x2[50]	arr 4q34.3(177,998,382-181,798,523)x1	3.80 Mb
	616	CV	√		√	46,XX,del(4)(q34.3q34.3)		arr 4q34.3(4: 177,998,382-181,798,523)x1	3.80 Mb
	312715	AF	√	√	√	46,XX,der(14)t(Y;14)(q12;p13)	nuc ish(DXZ1x2,SRYx0,DYZ1x1)[125].ish der(14)t(Y;14)(q12;p13)(DYZ1+)[5]	arr Yp12(59,077,673-59,329,950)x1	0.252 Mb
interstitial pCNV
	230015	CV	√		√	46,XY		arr 2p16.3(51,166,666-51,402,457)x1	0.236 Mb
	296612	CV	√		√	46,XY		arr 12q24.13(112,713,491-112,942,507)x3	0.229 Mb
	94316	CV	√		√	46,XY		arr 15q24.1q24.3(75,148,217-77,932,718)x1	2.785 Mb
	157110	AF	√		√	46,XY		arr Xq25q26.3(129,264,659-134,086,929)x2	4.822 Mb
