# Supplementary material for: A Retrospective Analysis of 10-Year Data Assessed the Diagnostic Accuracy and Efficacy of Cytogenomic Abnormalities in Current Prenatal and Pediatric Settings
Source: Front Genet. 2019 Nov 20;10:1162. doi: 10.3389/fgene.2019.01162 (PMC6902283; doi:10.3389/fgene.2019.01162)
Supplement: Supplementary file 3 [file Table_3.xlsx]

## Sheet: Sheet1
Table S3 Chromosomal abnormalities in pediatric cases
Type of chromosomal abnormality	Case number	Sample type		Methods		Results (Cytogenetics)		Results (aCGH/hg19)
			Karyotype	FISH	aCGH	Karyotype	FISH	Result	Size	Break position
Sex Chromosome Aeuploidy	8214	PB	√			47,XXY
	204216	PB	√			47,XXY
	17116	PB	√			47,XXY
	293016	PB	√			47,XXY
	141216	PB	√			47,XXY
	42616	PB	√			47,XXY
	67114	PB	√			47,XXY
	212414	PB	√			47,XXY
	340516	PB	√			47,XXY
	274109	PB	√			47,XXY
	136809	PB	√			47,XXY
	102514	PB	√			47,XXY
	116211	PB	√			47,XXY
	82214	PB	√			47,XXY
	242013	PB	√			47,XXY
	127913	PB	√			47,XXY
	226912	PB	√			47,XXY
	203415	PB	√			47,XXY
	301716	PB	√			47,XXY
	50713	PB	√		√	47,XXY		arr(X)x2,(Y)x1
	88616	PB	√		√	47,XXY		arr(X)x2,(Y)x1
	15317	PB	√		√	47,XXY		arr(X)x2,(Y)x1,1q21.1q21.2(146,507,518-149,232,481)x1
	77417	PB	√			47,XXY
	64517	PB	√			47,XXY
	281208	PB			√			arr(X)x2,(Y)x1
	298617	PB			√			arr(X)x2,(Y)x1
	338317	PB		√			nuc ish(DXZ1x2,DYZ1x1)[200]
	227517	PB	√		√	47,XYY		arr (X)x1,(Y)x2
	56816	PB	√		√	47,XYY		arr (X)x1,(Y)x2
	82014	PB	√		√	47,XYY		arr (X)x1,(Y)x2
	23415	PB			√			arr (X)x1,(Y)x2
	154410	PB	√	√	√	47,XYY[17]/46,XY[3]	nuc ish Xcen(DXZ1x1),Yq12(DYZ3x2)[164/200]/ (DXZ1x1),(DYZ3x1)[36/200]	arr (X)x1,(Y)x2
	14815	PB	√	√		mos 45,X[10]/46,XY[41]	nuc ish(DXZ1,DYZ3)x1[128/200]/(DXZ1x1)[72/200]
	156909	PB	√	√		mos 45,X[5]/46,XY[16]	nuc ish Xcen(DXZ1x1),Yq12(DYZ3x0)[13/400]/ (DXZ1x1),(DYZ1x1)[387/400]
	99712	PB	√	√		mos 45,X[5]/46,XY[33]	nuc ish Xcen(DXZ1x1)[28/200]/Xcen(DXZ1x1),Yq12(DYZ3x1)[172/200]
	163116	PB	√	√		mos 45,X[6]/46,XY[14]	nuc ish(DXZ1,DYZ1)x1[171/200]/(DXZ1x1)[29/200]
	253117	PB	√	√		mos 45,X[9]/46,XY[11]	nuc ish(DXZ1,SRY,DYZ3)x1[140/200]/(DXZ1x1)[60/200]
	154011	PB	√		√	46,X,r(Y)[16]/45,X[4]		arr {Yq11.221(16,495,613-18,255,653)x2,Yq11.222q11.223(21,326,573-23,854,079)x0}[77/100]	1.760 Mb Yq11.221; 2.477.5 at Yq11.222q11.223
	231810	PB	√			45,X
	68116	PB	√			45,X
	179009	PB	√			45,X
	269710	PB	√	√		45,X	ish 22q11.2(TUPLE1x2)[20]/nuc ish 22q11.2(TUPLE1x2)[50]
	128215	PB	√			45,X
	140117	PB	√			45,X
	244714	PB	√		√	46,X,i(X)(q10)		arrXp22.33p11.21(481,940-57,931,761)x1,Xq11.1q28(61,931,689-155,235,105)x3	57.450 Mb at Xp22.33p11.21; 93.303 Mb at Xq11.1q28.
	53714	PB	√	√		45,X[10]/46,XX[10]	nuc ish Xcen(DXZ1x2)[91/200]//Xcen(DXZ1x1)[109/200]
	166810	PB	√	√		45,X[6]/46,XX[15]	nuc ish Xcen(DXZ1x1)[66/200]/Xcen(DXZ1x2)[134/200]
	143411	PB	√	√		mos 45,X[14]/46,X,r(X)[6]	nuc ish Xcen(DXZ1x2)[108/200]/Xcen(DXZ1x1)[92/200].ish r(X)(XIST+)
	277516	PB	√	√		mos 45,X[14]/46,XX[6]	nuc ish(DXZ1x1)[112/200]/(DXZ1x2)[88/200]
	163016	PB	√	√	√	mos 45,X[20]/46,X,idic(Y)(q12)[5]	nuc ish(DXZ1x1)[160/200]/(DXZ1x1,DYZ1x2)[40/200] nuc ish(DXZ1x1)[144/200]/(DXZ1x1,SRYx2)[56/200]	arr (X)x1,Yp11.32q12(11,091-59,293,989)x2[0.25]
	54612	PB	√			mos 45,X[25]/46,XX[25]
	93812	PB	√	√	√	mos 45,X[48]/47,XY,+8[2]	nuc ish Xcen(DXZ1x1),8q24(MYCx2)[175/200]/Xcen(DXZ1x1),Yq12(DYZ3x1),8q24(MYCx3)[25/200]	arr (X)x1
	188113	PB	√		√	mos 45,X[5]/46,X,idic(X)(q21.1)[5]		arr Xp22.3q21.1(332,596-80,747,941)x2-3,Xq21.1q28(80,774,770-155,232,907)x1
	195816	PB	√	√		mos 45,X[5]/46,XX[15]	nuc ish(DXZ1)x1[15/200]/(DXZ1x2)[185/200]
	165110	PB	√	√		mos 45,X[9]/46,XX[11]	nuc ish Xcen(DXZ1x1)[43/200]//Xcen(DXZ1x2)[157/200]
	331917	PB	√	√		mos 47,XXX[11]/45,X[9]	nuc ish(DXZ1x3)[164/200]/(DXZ1x1)[36/200]
	75316	PB	√			47,XXX
	45816	PB	√			47,XXX
	51214	PB	√			47,XXX
	209610	PB	√		√	47,XXX		arr(X)x3
	217908	PB	√		√	47,XXX		arr(X)x3
	169609	PB	√		√	47,XXX		arr(X)x3
	339717	PB	√	√		47,XXX	nuc ish(DXZ1x3,DYZ1x0)[200]
Autosomal Aneuploidy
	10508	PB	√	√		47,XX,+21	ish 22q11.2(TUPLE1x2)[20]/nuc ish 22q11.2(TUPLE1x2)[50]
	44408	PB	√			47,XX,+21
	46608	PB	√			47,XX,+21
	188508	PB	√			47,XX,+21
	254008	PB	√			47,XX,+21
	10612	PB	√			47,XX,+21
	93612	PB	√	√		47,XX,+21	nuc ish 12p13(ETV6x2),21q22(RUNX1x3)[192/200]
	197912	PB	√			47,XX,+21
	279412	PB	√			47,XX,+21
	172713	PB	√			47,XX,+21
	189013	PB	√			47,XX,+21
	154415	PB	√			47,XX,+21
	36216	PB	√	√		47,XX,+21	nuc ish 13q14(RB1x2),21q22(KCNJ6x3)
	154616	PB	√			47,XX,+21
	238616	PB	√			47,XX,+21
	4009	PB	√			47,XX,+21
	3908	PB	√			47,XX,+21
	237308	PB	√			47,XX,+21
	253808	PB	√			47,XX,+21
	8909	PB	√			47,XX,+21
	88209	PB	√			47,XX,+21
	88309	PB	√			47,XX,+21
	98610	PB	√			47,XX,+21
	135510	PB	√			47,XX,+21
	78811	PB	√			47,XX,+21
	155311	PB	√			47,XX,+21
	155811	PB	√			47,XX,+21
	32112	PB	√			47,XX,+21
	108012	PB	√			47,XX,+21
	303912	PB	√	√		47,XX,+21	nuc ish 13q14(RB1x2),21q22(D21S259x3)
	111814	PB	√			47,XX,+21
	137614	PB	√			47,XX,+21
	57915	PB	√			47,XX,+21
	125215	PB	√			47,XX,+21
	242815	PB	√			47,XX,+21
	115017	PB	√	√		47,XX,+21	nuc ish 13q14(RB1x2),21q22(D21S259x3)[199/200]
	212117	PB	√			47,XX,+21
	84309	PB	√			47,XX,+21
	149609	PB	√			47,XX,+21
	92110	PB	√			47,XX,+21
	52014	PB	√			47,XX,+21
	302814	PB	√			47,XX,+21
	5017	PB	√	√		47,XX,+21	nuc ish 13q14(RB1x2),21q22(D21S259x3)[199/200]
	97113	PB	√			47,XX,+21
	195414	PB	√			47,XX,+21
	267614	PB	√			47,XX,+21
	133313	PB	√			47,XX,+21
	132412	PB	√	√		47,XX,+21	nuc ish (ETV6x2),(RUNX1x3)[197/200]
	261910	PB	√			47,XX,+21
	143808	PB	√			47,XX,+21
	278312	PB	√			47,XX,+21
	72309	PB	√			47,XX,+21
	328016	PB	√			47,XX,+21
	273116	PB	√			47,XX,+21
	65017	PB	√			47,XX,+21
	283615	PB	√			47,XX,+21
	228013	PB	√	√		47,XX,+21	nuc ish Xcen(DXZ1x2),Ycen(DYZ3x0),18cen(D18Z1x2)[200] nuc ish 13q14(RB1x2),21q22(D21S259x3)[198/200]
	4809	PB	√			47,XX,+21
	212608	PB	√			47,XY,+21
	263409	PB	√			47,XY,+21
	140311	PB	√			47,XY,+21
	11512	PB	√			47,XY,+21
	105712	PB	√			47,XY,+21
	257812	PB	√			47,XY,+21
	160713	PB	√			47,XY,+21
	173813	PB	√			47,XY,+21
	189513	PB	√			47,XY,+21
	15114	PB	√			47,XY,+21
	150114	PB	√			47,XY,+21
	237915	PB	√			47,XY,+21
	214916	PB	√	√		47,XY,+21	nuc ish 13q14(RB1x2),21q22.13(KCNJ6x3)
	20417	PB	√	√		47,XY,+21	nuc ish 13q14(RB1x2),21q22(D21S259x3)
	202917	PB	√	√		47,XY,+21	nuc ish 13q14.2(RB1x2),21q22.13(KCNJ6x3)[199/200]
	150108	PB	√	√		47,XY,+21	ish 22q11.2(TUPLE1x2)[20]/nuc ish 22q11.2(TUPLE1x2)[50]
	245909	PB	√			47,XY,+21
	35709	PB	√			47,XY,+21
	225609	PB	√			47,XY,+21
	196911	PB	√			47,XY,+21
	204912	PB	√			47,XY,+21
	145413	PB	√			47,XY,+21
	183513	PB	√			47,XY,+21
	104314	PB	√			47,XY,+21
	111214	PB	√			47,XY,+21
	111914	PB	√			47,XY,+21
	185314	PB	√			47,XY,+21
	57715	PB	√			47,XY,+21
	158116	PB	√			47,XY,+21
	294516	PB	√			47,XY,+21
	347016	PB	√			47,XY,+21
	167517	PB	√			47,XY,+21
	197009	PB	√			47,XY,+21
	41109	PB	√			47,XY,+21
	106509	PB	√			47,XY,+21
	20908	PB	√			47,XY,+21
	78608	PB	√			47,XY,+21
	268312	PB	√			47,XY,+21
	210513	PB	√			47,XY,+21
	247213	PB	√	√		47,XY,+21	nuc ish 13q14(RB1x2),21q22(D21S259x3)[187/200]
	41714	PB	√			47,XY,+21
	23809	PB	√			47,XY,+21
	6411	PB	√			47,XY,+21
	133711	PB	√			47,XY,+21
	132516	PB	√			47,XY,+21
	184409	PB	√			47,XY,+21
	88909	PB	√			47,XY,+21
	171309	PB	√			47,XY,+21
	266811	PB	√			47,XY,+21
	199916	PB	√			47,XY,+21
	123416	PB	√			47,XY,+21
	269116	PB	√			47,XY,+21
	75610	PB	√	√		47,XY,+21	ish 22q11.2(TUPLE1x2)[20]/nuc ish 22q11.2(TUPLE1x2)[50]
	168517	PB	√			47,XY,+21
	246212	PB	√			47,XY,+21
	59610	PB	√			47,XY,+21
	97609	PB	√			47,XY,+21
	107610	PB	√		√	47,XX,+21		arr (21)x3,13q32.1(96,764,251-96,908,372)x1,Xp11.22(50,974,735-51,357,223)x3
	100110	PB	√		√	47,XX,+21		arr(21)x3
	171411	PB	√	√	√	47,XY,+21	nuc ish 8q22(ETOx2),21q22(AML1x3)[193/200]	arr(21)x3
	166510	PB	√		√	47,XY,+21		arr(21)x3
	268813	PB	√		√	47,XY,+21		arr(21)x3
	242411	PB	√		√	47,XY,+21		arr(21)x3
	123410	PB	√		√	47,XY,+21		arr (21)x3,4q13.2q13.3(69,786,454-70,715,868)x1
	230410	PB	√		√	47,XY,+21		arr(21)x3
	91308	PB	√		√	47,XX,+21		arr(21)x3
	169616	PB	√		√	47,XX,+21		arr (21)x3
	104515	PB	√		√	47,XY,+21		arr(21)x3
	32617	PB	√	√	√	47,XY,+21	nuc ish 13q14(RB1x2),21q22(D21S259x3)[199/200]	arr(21)x3
	330816	PB	√	√	√	47,XY,+21	nuc ish(ETV6x2,RUNX1x3)[200]	arr(21)x3
	124417	PB	√	√	√	47,XY,+21	ish 22q11.21(TBX1x2),22q13.3(SHANK3x2)[15].nuc ish(TBX1,SHANK3)x2[50]	arr(21)x3
	279914	PB	√		√	47,XY,+21		arr(21)x3
	32011	PB	√			47,XX,+21
	87413	PB	√			47,XY,+21
	125415	PB	√		√			arr 15q13.2q13.3(30,652,489-32,510,863)x1,(21)x3
	91614	PB	√		√			arr(21)x3
	39616	PB	√		√			arr(21)x3
	271210	PB	√		√	46,XY,i(21)(q10)		arr (21)x3
	203316	PB	√			47,XX,+21,t(1;21)(p22;q22)
	190117	PB	√			46,XY,i(21)(q10)
	90211	PB	√			46,XY,i(21)(q10)
	24111	PB	√			46,XY,der(14;21)(q10;q10),+21
	87312	PB	√			46,XY,rob(13;21)(q10;q10),+21
	28013	PB	√	√		47,XX,+21[4]/46,XX[16]	nuc ish 13q14(RB1x2),21q22(D21S259x3)[8/200]
	133810	PB	√	√		47,XY,+21[19]/46,XY[1]	nuc ish 13q14(RB1x2),21q22(D21S259x3)[75/100]
	110916	PB	√	√	√	mos 46,XX,i(21)(q10)[3]/46,XX[27]	nuc ish 13q14(RB1x2),21q22.13(KCNJ6x3)[10/200].ish i(21)(q10)(KCNJ6x2)[1]	arr (1-22,X)x2
	247708	PB	√	√		mos 47,XY,+21[18]/46,XY[2]	nuc ish 13q14(RB1x2),21q22(D21S259x3)[187/200]
	360017	PB		√			nuc ish(RB1x2,D21S259x3)[197/200]/(RB1,D21S259)x2[3/200]
	314217	PB	√			47,XX,+21
	318817	PB	√			47,XX,+21
	374417	PB	√			47,XY,+21
	351217	PB	√		√	47,XY,+21		arr(21)x3
	236210	PB	√	√		47,XX,+18	nuc ish Xcen(DXZ1x2),Ycen(DYZ3x0),18cen(D18Z1x3)[169/200]
	58014	PB	√	√		47,XX,+18	nuc ish Xcen(DXZ1x2),Ycen(DYZ3x0),18cen(D18Z1x3)
	62008	PB	√			47,XX,+18
	63308	PB	√			47,XX,+18
	147009	PB	√			47,XX,+18
	302515	PB	√	√		47,XX,+18	nuc ish(RB1x2,KCNJ6x2,D18Z1x2)[44/300]/(RB1x2,KCNJ6x2,D18Z1x3)[256/300] nuc ish(IGHx2,BCL2x3)[197/200]
	262513	PB	√		√	47,XX,+18		arr(18)x3
	234812	PB	√		√	47,XX,+18		arr(18)x3
	178813	PB	√		√	47,XX,+18		arr(18)x3
	2517	PB	√		√	47,XY,+18		arr(18)x3
	236116	PB	√	√		47,XX,+13	nuc ish 13q14(RB1x3),21q22(D21S259x2)[199/200], nuc ish 13q14.3(DLEU1x3),13q34(D13S1825x3)[200]
	183613	PB	√			47,XX,+13
	137111	PB	√		√	47,XX,+13		arr(13)x3
	119314	PB	√			48,XXX,+21
	67517	PB	√	√	√	mos 47,XY,+8[7]/46,XY[3]	nuc ish 8q24(MYCx2)[124/200]/(MYCx3)[76/200]	arr (8)x2~3
Structural Abnormalities
	260109	PB	√			45,XX,rob(13;14)(q10;q10)
	284216	PB	√			45,XY,rob(13;14)(q10;q10)
	26215	PB	√		√	45,XY,rob(13;14)(q10;q10)		arr 1p32.2(58,600,701-58,733,477)x1,Xq26.2(132,315,039-132,487,133)x2	0.133 Mb at 1p32.2; 0.172 Mb at Xq26.2
	202114	PB	√		√	45,XY,rob(13;14)(q10;q10)		arr (1-22)x2,(X,Y)x1
	278215	PB	√			46,XY,t(8;21)(q22.1;q21)
	127809	PB	√			46,XX,t(7;9)(p15;p22)
	206517	PB	√			46,XY,t(3;5)(q25;q35)[5]/46,XY[105]
	9015	PB	√			46,XX,t(1;16)(p10;q10)
	76911	PB	√		√	46,XX,t(1;4)(p22.2;q31.1)		arr (1-22,X)x2
	50011	PB	√		√	46,XX,t(2;11)(q37;p13)		arr (1-22,X)x2
	175012	PB	√		√	46,XX,inv(10)(q24.3q26.3)		arr (1-22,X)x2
	194411	PB	√		√	46,X,inv(X)(p11.2q22.1)		arr (1-22,X)x2
	270812	PB	√		√	46,XX,t(12;21)(q24.1;q22.1)		arr (1-22,X)x2
	79413	PB	√		√	46,XX,t(6;11)(q14.2;q21)		arr 7q35(145,934,549-146,134,962)x1	0.200 Mb
	178210	PB	√		√	46,XY,t(5;9)(q31;q32)		arr (1-22)x2,(X,Y)x1
	171112	PB	√		√	46,XY,t(13;15)(q32;q22)		arr (1-22)x2,(X,Y)x1
	118513	PB	√		√	46,XY,t(2;13)(q37.3;q12.12)		arr (1-22)x2,(X,Y)x1
	245512	PB	√		√	46,XY,inv(20)(?p11.1p12.2)		arr (1-22)x2,(X,Y)x1
	2209	PB	√		√	46,XY,t(2;14)(q37.3;q23)		arr (1-22)x2,(X,Y)x1
	133509	PB	√	√	√	46,XX,t(5;8)(q35.3;p21.1)	ish der(8)t(5;8)(q35.3;p21.1)(NSD1+)	arr (1-22,X)x2
	224016	PB	√		√	46,Y,inv(X)(p22.33q27.3)		arr (1-22)x2,(X,Y)x1
	180317	PB	√		√	46,XY,t(10;13)(q26.1;q31)		arr (1-22)x2,(X,Y)x1
	329916	PB	√	√	√	46,XX,der(4)t(4;?)(q35.2;p12)	ish subtel 4(pter+,qter+)x2	arr (1-22,X)x2
	79914	PB	√		√	46,XX,t(2;6)(p21;p21.1)		arr (1-22,X)x2
	273014	PB	√		√	46,XX,inv(11)(p13p15.5)		arr (1-22,X)x2
	26612	PB	√		√	mos 46,XX,r(20)[41]/46,XX[59]		arr (1-22,X)x2
	243713	PB	√			mos 46,XX,t(14;19)(q13;q13.3)[8]/46,XX[12]
	127708	PB	√			mos 46,XX,t(2;22)(p12;p12)[5]/46,XX[20]
	3011	PB	√	√		46,XX,+der(18)t(18;21)(p11;q11),-21[35]	nuc ish Xcen(DXZ1x2),Ycen(DYZ3x0),18cen(D18Z1x3)[167/200]
	116308	PB	√			46,XX,del(6)(q27)
	151208	PB	√	√		46,XY,add(5)(q35.3)	ish subtel ?add(5)(q35.3)(pter+,qter-)
	58412	PB	√	√		45,XX,-13,der(22)t(13;22)(q22.3;p12)	nuc ish 13q14.2(RB1x1),13q34(D13S1825x2)[180/200]
	117612	PB	√			46,XY,del(9)(p23)
	152811	PB	√			46,XX,del(2)(q13q14.2)
	258210	PB	√			46,XX,del(16)(p11.2p12.2)
	177009	PB	√		√	47,XY,+mar		arr 21q11.2(14,420,615-14,861,315)x3	0.441 Mb
	198408	PB	√	√	√	47,XY,+mar	ish mar(CEP14/22-,CEP15-,TUBGCP5-,LATS2-,CECR1-)	arr 21p11.1(10,991,392-11,096,086)x4	0.105 Mb
	178714	PB	√		√	47,XY,+mar		arr (1-22)x2,(X,Y)x1
	260108	PB	√	√	√	45,X,-Y[7]/46,X,idic(Y)(q11.2)[13]	ish idic(Y)(q11.2)(SRYx2,DYZ3x2,DYZ1-)	arr Yq11.221q11.223(19,220,411-24,803,097)x0	5.583 Mb
	3612	PB	√	√	√	46,XX,r(13)[88]/45,XX,-13[7]/46,XX,dic r(13)[5]	nuc ish (RB1x3),(D13S1825x1)[90]/(RB1x1),(D13S1825x1)[9]/(RB1x5),(D13S1825x1)[1] ish r(13)(Rb1x2)[13/15]	arr cgh (X,1-22)x2,13q14.11q21.33(43,174,874-71,650,688)x3,13q33.2q34(104,887,988-115,105,297)x1	28.476 Mb at 13q14.11q21.33; 10.217 Mb at 13q33.2q34
	132415	PB	√		√	mos 46,XX,del(8)(p21.3)[9]/46,XX[11]		arr 8p23.3p21.3(212,705-23,245,561)x1~2	23.033 Mb
	123308	PB	√	√	√	mos 46,XX,der(22)t(15;22)(q24.2;p10)[40]/46,XX[10]	ish 15(NTRK3x2),der(22)t(15;22)(q24.2;p10)(NTRK3+)[18]/15(NTRK3x2)[2] nuc ish (NTRKx3)[166]/(NTRKx2)[34]	arr 15q24.2q26.3(75,909,750-102,351,195)x3	26.441 Mb
	239508	PB	√		√	mos 46,XY,del(4)(q26q31.21)[7]/46,XY[1]		arr 4q26q31.21(117,604,540-143,297,298)x1	25.693 Mb
	244210	PB	√	√	√	mos 47,XX,+mar[7]/46,XX[14]	ish 15qcen(CEP15x2)[20]/nuc ish (CEP15x2)[50]	arr (1-22,X)x2
	122411	PB	√	√	√	mos 47,XX,del(2)(q24.3q31.1),+der(2)(q24.3q31.1)[33/50]/46,XX,del(2)[17/50]	nuc ish (DLX1x1),(IGKx2)[70]/(DLX1x2),(IGKx2)[130] ish 2(DLX1+,IGK+),del(2)(q24.3q31.1)(DLX1-,IGK+), der(2)(q24.3q31.1)(DLX1+,IGK-)	arr2q24.3q31.1(163,998,869-177,299,982)x1-2	13.301 Mb
	69012	PB	√		√	mos 47,XY,?r(1;16)(p13.2p11.2;q11.2)dn[3]/46,XY[2]		arr 1p13.2p11.2(115,805,098-121,330,906)x2-4,16q11.2(46,441,545-46,842,216)x2-4	5.526 Mb at 1p13.2p11.2; 0.401 Mb at 16q11.2
	231409	PB	√	√	√	mos 47,XY,+i(12)(p10)[2]/46,XY[29]	nuc ish 12p13(TELx4)[27/500]	arr 12p13.33p11.1(163,393-34,383,106)x2-4	34.220 Mb
	39417	PB	√	√	√	mos 47,XY,+idic(22)(q11.21)[8]/46,XY[12]	ish idic(22)(q11.21)(D14Z1/D22Z1+)[2]	arr 22q11.1q11.21(17,058,946-18,651,673)x4[28%]	1.593 Mb
	122417	PB	√	√	√	mos 47,XY,+idic(9)(q12)[4]/46,XY[2]	nuc ish(CDKN2A,D9Z3)x2[9/200]/(CDKN2Ax4,D9Z3x3)[191/200]	arr 9p24.3p11.2(204,193-44,259,464)x4,15q13.2q13.3(30,943,903-32,510,863)x1	44.055 Mb at 9p24.3p11.2; 1.567 Mb at 15q13.2q13.3.
	7609	PB	√	√	√	47,XY,+inv dup(22)(pter->q11.21::q11.21->q11.1)	ish inv dup(22)(pter->q11.21::q11.21->q11.1)(TUPLE1+)	arr 22q11.1q11.21(17,058,133-18,636,022)x4,22q11.1q11.21(16,053,473-21,377,507)x3	1.578 Mb and 5.324 Mb at 22q11.1q11.21
	94409	PB	√	√	√	46,XX,-15,+der(20)t(15;20)(q13.1;q11.23)	ish 22q11.2(TUPLE1x2)[20]/nuc ish 22q11.2(TUPLE1x2)[50]	arr 15q11.2q13.1(22,784,523-28,525,460)x1,20p13q11.23(70,580-35,222,304)x3	5.741 Mb at 15q11.2q13.1; 35.152 Mb at 20p12q11.23
	4810	PB	√		√	46,XY,dup(3)(q27.1q29)		arr 3q27.1q29(183,669,001-194,034,759)x3	10.366 Mb
	87908	PB	√		√	46,XX,del(4)(q34.1q35.2)		arr 4q34.1q35.2(174,587,499-190,253,081)x1	15.666 Mb
	284915	PB	√		√	46,XY,dup(8)(p12p23.3)		arr 8p23.3(171,470-1,575,276)x1,8p23.3p12(1,581,139-30,569,675)x3	1.404 Mb at 8p23.3; 28.989 Mb at 8p23.3p12.
	222010	PB			√			arr cgh (X,1-22)x2,8q24.12q24.3(120,905,820-144,662,513)x4,8q24.3(144,673,147-144,800,104)x1,8q24.3(144,806,432-146,294,242)x3	23.757 Mb at 8q24.12q24.3; 0.128 Mb deletion and a 1.488 Mb duplication at 8q24.3.
	283913	PB	√		√	46,XX,del(10)(q22.3q23.2)		arr 10q22.3q23.2(chr10:81,715,366-88,845,490)x1	7.130 Mb
	122017	PB	√		√	46,XY,dup(2)(q37.2q37.3),der(17)dup(17)(p11.2p13.1)dup(17)(q12q21.2)		arr 2q37.2q37.3(236,008,523-241,580,666)x3,6p12.1p11.2(54,702,837-58,686,125)x3, 17p13.1p11.2(9,570,037-21,216,581)x3,17q12q21.2(34,305,209-40,729,881)x3
	177514	PB			√			arr 1q42.13q44(227,801,297-249,212,668)x3,14q32.33(104,491,726-107,287,505)x1	21.411 Mb at 1q42.13q44; 2.796 Mb at 14q32.33
	155210	PB	√		√	46,XY,del(1)(q43q44)		arr 1q43q44(242,223,030-248,317,121)x1	6.094 Mb
	260015	PB	√		√	46,XY,dup(1)(p32.3p35.1)		arr 1p35.1p32.3(33,058,917-50,952,901)x3	17.894 Mb
	272311	PB	√		√	46,XX,del(1)(p36.22)		arr 1p36.33p36.22(564,424-9,349,080)x1	8.785 Mb
	238213	PB	√		√	46,XX,del(1)(p36.31)		arr 1p36.33p36.31(chr1:759,762-5,865,417)x1	5.106 Mb
	241313	PB	√		√	46,XX,del(10)(q26.13q26.3)		arr 10q26.13q26.3(126,150,150-135,234,843)x1	9.085 Mb
	155612	PB	√		√	46,XX,dup(10)(q23.32q25.3)		arr 10q23.32q25.3(93,277,819-117,096,311)x3	23.818 Mb
	23910	PB	√	√	√	46,XY,der(11)t(11;16)(q24.3;q24.1)	ish subtel der(11)t(11;16)(q24.3;q24.1)(11pter+,11qter-)	arr 11q24.3q25(129,722,293-134,927,255)x1,16q24.1q24.3(85,853,999-90,163,270)x3	5.205 Mb at 11q24.3q2; 4.309 Mb at 16q24.1q24.3.
	145416	PB	√		√	46,XY,del(11)(p13p14.3)		arr 11p14.3p13(24,734,471-31,482,215)x1	6.748 Mb
	6311	PB	√		√	46,XX,der(20)t(12;20)(q24.32;p13)		arr 12q24.32q24.33(126,878,067-133,779,217)x3,20p13 (67,578-2,276,560)x1	6.901 Mb at 12q24.32q24.33; 2.208 Mb at 20p13
	314715	PB	√		√	46,XY,del(12)(q15q21.2)		arr 12q15q21.2(70,784,877-76,504,484)x1	5.720 Mb
	18717	PB			√			arr 13q32.3q34(100,992,478-115,096,466)x1.	14.104 Mb
	132715	PB	√		√	46,XY,del(13)(q21.1q31.1)		arr 13q21.1q31.1(56,454,568-79,280,303)x1	22.826 Mb
	220911	PB	√		√	46,XX,del(13)(q31.1q31.3)		arr 13q31.1q31.3(85,619,575-93,400,099)x1	7.781 Mb
	154114	PB	√		√	46,XX,der(13)dup(13)(q32.3q33.1)del(13)(q33.1q34)		arr 13q32.3q33.1(99,870,778-102,890,780)x3,13q33.1q34(102,986,957-115,096,466)x1	3.020 Mb at 13q32.3q33.1; 12.110 Mb at 13q33.1q34
	37515	PB	√	√	√	46,XX,del(14)(q13.1q21.1)	nuc ish 14q11(TCRA/Dx2)[200]	arr 14q13.1q21.1(33,756,815-42,144,964)x1	8.388 Mb
	233112	PB	√		√	45,XY,-15,der(18)t(15;18)(q11.2;p11.21)		arr 18p11.23p11.21(148,963-14,158,122)x1	14.009 Mb
	171415	PB	√		√	46,XX,del(18)(q21.2)		arr 18q21.2q23(53,616,181-78,002,264)x1	24.386 Mb
	209415	PB	√		√	46,XY,der(4)t(4;18)(q21.3;q22.1),der(18)t(4;18)del(18q21.31q22.1)		arr 18q21.31q22.1(55,014,823-62,358,896)x1	7.344 Mb
	250511	PB	√		√	46,XY,der(18)t(18;20)(q22.1;p12.3)		arr 18q22.1q23(63,166,614-78,010,173)x1,20p13p12.3(67,578-7,697,013)x3	14.843 Mb at 18q22.1q23; 7.629 Mb at 20p13p12.3
	74810	PB	√		√	46,XY,del(18)(q22.1q23)		arr 18q22.1q23(66,459,547-75,127,979)x1	8.668 Mb
	238617	PB			√			arr 18q22.1q23(66,459,747-75,127,838)x1	8.668 Mb
	243809	PB	√		√	46,XY,ins(2)(q33.3q23.3q22.2)		arr 2q22.2q23.3(143,027,199-151,580,487)x3	8.553 Mb
	76915	PB	√		√	46,XY,del(2)(q22.3q24.1)		arr 2q22.3q24.1(148,438,001-154,962,504)x1	6.525 Mb
	184517	PB	√		√	46,XX,der(2)inv(2)(p11.2q21)del(2)(q31.2q32.3)		arr 2q24.3(165,946,804-167,042,321)x1,2q31.2q32.3(180,036,831-194,096,245)x1	1.096 Mb at 2q24.3; 14.059 Mb at 2q31.2q32.3
	24211	PB	√		√	46,XX,del(2)(q31.1q31.2)		arr 2q31.1q31.2(172,882,916-180,542,845)x1	7.660 Mb
	302012	PB	√	√	√	46,XY,del(2)(q36.1q36.3)	nuc ish 18cen(D18Z1x2)[200]	arr 2q36.1q36.3(222,385,881-230,254,104)x1	7.868 Mb
	142617	PB	√		√	46,XX,del(2)(q37.3)		arr 2q37.3(237,943,119-243,068,396)x1	5.125 Mb
	104213	PB	√		√	45,XX,der(2)t(2;13)(q37.3;q12.12),-13		arr 2q37.3(240,709,869-243,040,276)x1,13q11q12.12(19,296,544-25,225,596)x1	2.330 Mb at 2q37.3; 5.929 Mb at 13q11q12.12
	16811	PB	√		√	46,XY,dup(2)(p13.3p16.1)		arr 2p16.1p13.3(56,654,595-72,620,763)x3	15.966 Mb
	68510	PB	√		√	46,XX,dup(20)(p12.1p13)		arr 20p13(2,369,242-3,053,321)x4,20p13p12.1(3,053,321-14,944,355)x3	0.684 Mb at 20p13; 11.891 Mb at 20p13p12.1
	269016	PB	√		√	46,XX,dup(20)(p12.1p12.3)		arr 20p12.3p12.1(chr20:6,714,243-14,491,356)x3	7.777 Mb
	85210	PB	√		√	46,XX,del(22)(q13.31)		arr 22q13.31q13.33(45,647,027-51,219,150)x1,Xq12(65,768,010-65,926,404)x3	5.572 Mb at 22q13.31q13.33; 0.158 Mb at Xq12
	210909	PB			√			arr 3p26.2p25.3(3,587,573-9,917,793)x3,3p25.3(10,285,223-10,501,158)x3	6.33 Mb at 3p26p25.3; 0.216 Kb at 3q25.3
	230610	PB	√	√	√	46,XX,der(4)t(4;16)(q34.3;q23.1)	ish 22q11.2(TUPLE1x2)[20]/nuc ish 22q11.2(TUPLE1x2)[50]	arr 4q34.3q35.2(177,998,182-190,916,819)x1,16q23.1q24.3(77,859,930-90,130,572)x3	12.919 Mb at 4q34.3q35.2; 12.271 Mb at 16q23.1q24.3
	341116	PB	√		√	46,XY,dup(4)(q34.3q35.2)		arr 4q34.3q35.2(180,867,221-188,645,637)x3,Xp21.2(29,438,523-29,935,707)x2	7.778 Mb at 4q34.3q35.2; 0.497 Mb at Xp21.2
	256913	PB	√		√	46,XX,der(11)t(4;11)(p16.2;q24.2)		arr 4p16.3p16.2(45,882-5,757,963)x3,11q24.2q25(125,791,068-134,904,063)x1	5.712 Mb at 4p16.3p16.2; 9.113 Mb at 11q24.2q25
	70111	PB	√		√	46,XX,del(4)(q13.1q21.21)		arr 4q13.1q21.21(62,635,854-80,468,411)x1	17.833 Mb
	248410	PB	√		√	46,XX,der(4)t(4;12)(p16.2;p13.31)		arr 4p16.3p16.2(71,352-4,199,741)x1,12p13.33p13.31(163,393-8,291,046)x3	4.128 Mb at 4p16.3p16.2; 8.128 Mb at 12p13.33p13.31
	31812	PB	√		√	46,XX,rec(4)dup(4p)inv(4)(p11q34.3)		arr 4p16.3p11(72,447-49,083,290)x3,4q34.3q35.2(178,996,465-190,790,881)x1	49.011 Mb at 4p16.3p11; 11.794 Mb at 4q34.3q35.2
	254217	PB	√		√	46,XX,der(5)t(5;12)(p15.2;q23.3)		arr 5p15.33p15.2(26,142-10,288,666)x1,12q23.3q24.33(105,467,715-133,779,087)x3	10.263 Mb at 5p15.33p15.2; 28.311 Mb at 12q23.3q24.33
	76914	PB	√	√	√	46,XX,del(5)(p13.3)	ish del(5)(p15.3p15.3)(TAS2R1-,EGR1+)[10]/nuc ish 5p15.3(TAS2R1x1),5q31(EGR1x2)[200]	arr 5p15.33p13.3(26,142-29,048,823)x1	29.023 Mb
	261009	PB	√	√	√	46,XX,der(5)del(5)(p14.1)dup(5)(p12p14.1)	ish der(5)(D5S23/721-,EGR1+)	arr 5p15.33p14.1(182,368-27,908,347)x1,5p14.1p12(27,948,661-45,678,763)x3	27.726 Mb at 5p15.33p14.1; 17.730 Mb at 5p14.1p12
	249112	PB	√		√	46,XY,del(6)(q26)		arr 6q26q27(161,981,583-170,911,240)x1	8.930 Mb
	3712	PB	√		√	46,XY,del(6)(q27)		arr 6q27(165,667,663-170,911,240)x1	5.244 Mb
	259415	PB	√		√	46,XY,del(9)(p23p24.3)		arr 9p24.3p23(1,851,144-9,261,273)x1
	140413	PB	√		√	46,XX,del(9)(p22.3)		arr 9p24.3p22.3(204,193-14,811,201)x1	14.607 Mb
	50415	PB	√		√	46,XX,dup(9)(p24.3p11.2)		arr 9p24.3(204,193-414,929)x1,9p24.3p11.2(420,541-43,836,428)x3
	95212	PB			√			arr 9p24.3p23(216,640-11,371,759)x1	11.155 Mb
	130210	PB	√		√	46,XY,der(9)t(9;16)(p24.3;q24.1)		arr 9p24.3(254,454-1,101,607)x1,16q24.1q24.3(85,041,044-90,130,572)x3	0.847 Mb at 9p24.3; 5.090 Mb at 16q24.1q24.3.
	170813	PB			√			arr 9p24.1p21.3(5,431,889-22,915,565)x1	17.484 Mb
	30311	PB	√		√	46,XY,del(9)(q22.32q31.2)		arr 9q22.32q31.2(96,625,728-109,811,672)x1	13.186 Mb
	94510	PB	√		√	46,X,del(X)(q21.1)		arr Xq21.1q28(77,559,284-154,908,612)x1	77.349 Mb
	113312	PB	√		√	46,XY,der(2)t(2;9;7)(q22.3;p22;p14.2),der(7)t(2;9;7)inv(7)(p11.1q21.1),der(9)t(2;9;7)ins(2;7)(q?;p11.1p14.2)		arr 7p14.2(36,764,992-37,118,021)x1,7q31.1q31.2(109,868,355-114,705,018)x1	0.353 Mb 7p14.2; 4.837 Mb at 7q31.1q31.2
	326417	PB	√		√	46,XY,del(1)(p11.2p13.2)		arr 1p13.2p11.2(115,041,914-121,311,713)x1	6.270 Mb
	311417	PB	√		√	46,XY,del(13)(q14.2q31.1)		arr 13q14.2q31.1(49,242,158-82,872,262)x1	33.630 Mb
	136610	PB	√		√	47,XX,+idic(15)(q13.2)		arr 15q11.2q13.2(20,172,344-30,366,265)x4	10.194 Mb
	142909	PB	√		√	47,XY,+inv dup(22)(pterq11.21)		arr 22q11.1q11.21(14,513,274-17,031,814)x4
	43008	PB				46,XX,der(10)del(10)(q26.12q26.3)t(10;17)(q26.3;p13.3)	ish subtel der(10)del(10)(q26.12q26.3)t(10;17)(q26.3;p13.3)(10pter+;10qter-,17pter+)	arr 10q26.12q26.3(122,135,799-135,443)x1,17p13.3(48,598-853,688)x3	13.308 Mb in 10q26.12q26.3; 0.805 Mb in 17p13.3
	43508	PB	√	√	√	46,XX,del(13)(q14.13q21.31)	nuc ish 13q14(RB1x1),21q22(D21S259x2)[100/100]	arr 13q14.13q21.31(47,051,118-64,189,703)x1	17.139 Mb
	72509	PB	√		√	46,XX,del(18)(p11.21)		arr 18p11.32p11.21(180,229-14,928,854)x1	14.749 Mb
	101709	PB	√		√	46,XX,del(7)(q22.1q31.1)		arr 7q22.1q31.3(103,689,717-110,110,196)x1	6.420 Mb
	215708	PB	√		√	46,XX,del(9)(q22.1q31.1)		arr 9q22.1q31.1 (88,456,066-104,251,861)x1	15.796 Mb
	128109	PB	√		√	46,XX,dup(3)(q21.3q22.3)		arr 3q21.3q22.3(126,896,037-138,474,817)x3	11.579 Mb
	105108	PB	√		√	46,XY,del(13)(q13.1q31.1)		arr 13q13.1q31.1(32,913,501-81,484,582)x1	48.571 Mb
	199208	PB	√		√	46,XY,del(2)(p16.3p21)		arr 1p31.3(62,642,917-63,415,702)x1,2p21p16.3(43,740,600-50,624,866)x1	0.773 Mb at 1p31.3; 6.884 Mb at 2p21p16.3
	48409	PB	√		√	46,XY,del(5)(p15.2p15.33)		arr 5p15.33p15.2(1,292,928-15,234,349)x1	13.941 Mb
	127009	PB	√		√	46,XY,der(13)t(13;13)(p11;q14.11)		arr 13q14.11qter(41,131,658-115,059,020)x3	73.927 Mb
	222808	PB	√	√	√	46,XY,der(15)t(3;15)(q28;q26.3)	ish subtel 15(PML+,qter-)[5]	arr 3q28q29(188,592,429-197,807,733)x3, 15q26.3(101,320,402-102,351,195)x1	9.215 Mb at 3q28q29; 1.031 Mb at 15q26.3
