# Supplementary material for: A Retrospective Analysis of 10-Year Data Assessed the Diagnostic Accuracy and Efficacy of Cytogenomic Abnormalities in Current Prenatal and Pediatric Settings
Source: Front Genet. 2019 Nov 20;10:1162. doi: 10.3389/fgene.2019.01162 (PMC6902283; doi:10.3389/fgene.2019.01162)
Supplement: Supplementary file 5 [file Table_5.xlsx]

## Sheet: Sheet1
	Table S5 The number of chromosomal abnormalities detected by karyotpye, FISH or aCGH in prenatal and pediatric settings.
	Chromosomal abnormalities	Number of cases
		Prenatal	Pediatric
	Numerical abnormality
	Sex Chromosome Aneuploidy
	Males
	47,XXY	8	27
	by karyotype	6	21
	by FISH		1
	by aCGH		2
	by karyotype and aCGH	1	3
	by karyotype, FISH and aCGH	1
	47,XYY	2	5
	by karyotype	1
	by aCGH		1
	by karyotype and FISH	1
	by karyotype and aCGH		3
	by karyotype, FISH and aCGH		1
	Females
	45,X	47	24
	by karyotype	28	2
	by karyotype and FISH	9	13
	by karyotype and aCGH	5	3
	by karyotype, FISH and aCGH	5	6
	47,XXX	7	7
	by karyotype	5	3
	by karyotype and FISH		1
	by karyotype and aCGH	1	3
	by karyotype, FISH and aCGH	1
	Subtotal	64	63
	Autosomal Aneuploidy
	Trisomy 21	227	150
	by karyotype	136	111
	by FISH	1	1
	by karyotype and FISH	70	17
	by karyotype and aCGH	11	16
	by FISH and aCGH	1
	by karyotype, FISH and aCGH	8	5
	Trisomy 18	82	10
	by karyotype	50	3
	by karyotype and FISH	29	3
	by karyotype and aCGH	3	4
	Trisomy 13	22	3
	by karyotype	10	1
	by karyotype and FISH	9	1
	by karyotype and aCGH	1	1
	by karyotype, FISH and aCGH	2
	Other aneuploidy	49	2
	by karyotype	34	1
	by karyotype and FISH	8
	by karyotype and aCGH	3
	by karyotype, FISH and aCGH	4	1
	Subtotal	380	165
	Triploid &tetraploid	26	0
	by karyotype	16
	by karyotype and FISH	6
	by karyotype and aCGH	2
	by FISH and aCGH	2
	Total	470	228
	Structural abnormality
	Balanced rearrangements
	Robertsonian translocations	6	4
	by karyotype	5	2
	by karyotype and aCGH	1	2
	Other	27	24
	by karyotype	10	6
	by karyotype and FISH	2
	by karyotype and aCGH	10	16
	by karyotype, FISH and aCGH	5	2
	Subtotal	33	28
	Unbalanced rearrangements	31	98
	by karyotype	7	3
	by aCGH	3	4
	by karyotype and FISH	8	3
	by karyotype and aCGH	8	68
	by karyotype, FISH and aCGH	5	20
	Total	64	126
	All chromosomal abnormalities	534	354
